# Supplementary material for: Quantitation of small intestinal permeability during normal human drug absorption
Source: BMC Pharmacol Toxicol. 2013 Jun 24;14:34. doi: 10.1186/2050-6511-14-34 (PMC3734790; doi:10.1186/2050-6511-14-34)
Supplement: Additional file 1: Table 2 — Summary of averaged model (AM) deconvolution analysis of human intestinal absorption. Tabulated summary of all the permeability data used in the paper “Quantitation of small intestinal permeability during normal human drug absorption”, D. G. Levitt. [file 2050-6511-14-34-S1.xlsx]

## Sheet: Sheet1
This database is presented with no restrictions on non-commercial use:
Table 2: Summary of averaged model (AM) deconvolution analysis of human intestinal absorption.
Definition of the Table columns:
Column A	Solute
Column B	Reference = Hyperlink to publication describing the absorption data used for the deconvolution analysis
Column C	Unit = the amount unit used for the dose (mgm = milligrams, μgm = micrograms, μm = micromoles; nm = nanomoles; dpm = radioactive counts)
Column D	Oral Dose
Column E	Clearance = the systemic clearance = Dose/AUC where AUC is determined from exponential fit to blood concentration following intravenous dose. Just used whatever was reported in the paper - with no distinction between plasma, serum, or whole blood.
Column F	Liver Flow = the assumed liver blood flow (liters/min/70 kg). This was adjusted based on subjective estimates of the actions of the solute, e.g. beta blockers decreasing flow.
Column G	Fraction metabolized by liver = Fraction of the total systemic clearance that is hepatic. Determined from the published renal and non-renal clearance values.
Column H	First pass liver fractional extraction = Clearance x Fractional liver metabolism/Liver Flow
Column I	Column I = quality of Averaged model fit: 1 (poor) --- 4 (perfect)
Column J - L	Well Mixed Model parameters: Tg = gastric time constant; Tp = Intestinal absorption (permeability) time constant; M = total amount absorbed into systemic circulation
Column M	Fraction absorbed into systemic circulaton = M/Dose
Column N	Fraction absorbed corrected for liver first pass metabolism = (Total amt absorbed)/[Dose x (1- First pass liver extraction)]
Column O	Estimated overall fraction absorbed by small intestine corrected for small intestinal epithelial cell metabolism and large intestinal absorption (see text for details)
Column P	Small Intestinal epithelial permeability in units of 10-4 cm/sec = 104 x (Fraction absorbed) x (intestinal radius)/(2 TP) where radius = 1 cm
Column Q	Molecular weight
Column R	Charge state of solute: U (neutral), A (acid), B (base), C (always charged). For Zwitterion, the pKa of dominant group is listed.
Column S	log(Octanol/Water partition coefficent) at pH = 7.4 = log D
Column T	pKa of solute
Column U	Form of the oral dose: S (solution or suspenson); T (tablet); C (capsule); TS tablet, but separate evidence that tablet and solution have similar absorption kinetics.
Column V	Qualitative solubility: H = high solubility; L = low solubility; D = possible slow dissolution of tablet
Column W	Protein mediated transport: N = No significant transport reported, Pep = peptide (PEPT1) absorption; Glu = glucose transport absorption; pGp = p-Glycloprotein mediated efflux; OCT = organic cation transporter
Column X	Caco- 2 permeability (10-4 cm/sec). Set = -1 if no value is available.
Column Y	Perfused jejunum permeability (10-4 cm/sec). Set = -1 if no value is available.
Column Z	Comments
										Deconvolution AM Model Parameters
Solute	Reference	Unit	Dose	Clearance/70 kg	Liver flow - adjust to get 100% absorption for some solutes - Note: standard PBPK flow for = 1.697 l/min/70 kg	Fraction metab by liver	First pass Extraction = Clearance/Liver Flow	Quality	Tg min	Tp min	M	Fract Abs	Fract Abs Corrected for Liver Clearance	Est Fract Abs Small Intestine	Perm (10-4 cm/sec)	MolWt	Charge	log D	pKa	Form	Soluble	Prot Tranp	Caco-2 perm (10-4 cm/sec)	Perf Jejunum perm (10-4 cm/sec)	Comments
																								Lennernas
Aspirin	Bochner	μgm	50000	0.56	1.5	1	0.373333	4	6.54	4.01	25550	0.511	0.815426	1	20.7814	180	A	-1.8	3.49	S	H	N	0.31	-1
acebutolol	Roux	μgm	400000	0.54	1	0.6	0.324	2	28	118	118800	0.297	0.439349	0.5	0.353107	336	B	-0.23	9.49	T	H	N	0.0072	-1	Underestimates peak conc. In Caco-2 studies - low permeabililty - thus assume long time constant = absorption. Assumed beta blocker produces large decrease in liver blood flow.
Acetaminophen	Ameer	mgm	650	0.324	1.5	1	0.216	4	14	2	545	0.838462	1.06947	1	41.6667	151	U	0.46		S	H	N	0.64	-1	Average of 3 different results
acetylcysteine	Borgstrom	μm	3676	0.22	1.6	0.7	0.09625	4	14	6.96	375	0.102013	0.112878	0.12	1.43678	163	A	-2.5	3.25	S	H	N	-1	-1	Weak acid - absorption limited to first part of intestine. logD7.4 estimated from logP(neutral) = -0.5 and pKa.
Acyclovir	Brigden	μm	888	0.257	1.5	0.6	0.1028	3	21	69	194	0.218468	0.2435	0.2	0.241546	225	U	-1.56		C	H	N	0.0019	-1	Good fit out to 8 hours - but marked underestimate of 24 hour point - suggests some continued large intestinal absorption.
alizapride	Houin	μgm	100000	0.428	1.6	0.2	0.0535	3	16.4	6	80700	0.807	0.852615	1	13.8889	315	B	0.84	8.58	S	H	N	-1	-1	Fast absorption rate relative to other similar bases.
Alprenolol	Abad	μgm	88000	0.742	0.8	1	0.9275	3	14.5	19.5	5210	0.0592045	0.816614	1	4.2735	249	B	1.1	9.65	S	H	N	0.78	-1	Assumed beta blocker produces large decrease in liver blood flow.
Amiodarone	Pourbaix	mgm	365	0.321	1.4	1	0.229286	3	98	171	189	0.517808	0.671855	0.45	0.219298	645	B	4	8.7	S	L	N	-1	-1	Slow absorption presumably due to low solubility. 34% absorbed after 300 minutes - probably represents large intestine absorption.
Antipryrine	Greenblatt	mgm	1000	0.037	1.5	0.97	0.0239267	2	10	4.91	959	0.959	0.982508	1	16.9722	188	U	0.38		S	H	N	0.9	5.6	Misses peak. Probably underestimates true permeability.
Atenolol	Mason	mgm	100	0.1826	1	0.15	0.02739	3	14	133	59	0.59	0.606615	0.55	0.344612	266	B	-1.84	9.48	S	H	N	0.005	0.2	Small underestimate of peak concentration. Good example of malabsorbed drug.
azimilide	Corey	mgm	140	0.192	1.6	0.9	0.108	3	16.8	171	169	1.20714	1.3533	1	0.487329	458	B	1.3	9	S	L	N	-1	-1	No experimental logD and pKa available - used theoretical logD7.4 and pKa. Theoretical solubility (neutral molelcule) is low.
Azithromycin	Foulds	mgm	500	0.826	1.6	0.9	0.464625	3	33	172	182	0.364	0.679897	0.7	0.339147	749	B	-1.6	8.74	S	H	N	0.00073	-1	Second basic pKa at 9.75. Wide range reported log D at pH 7.4. Substrate for Pgp efflux pump. 23% absorbed after 300 minutes, assumed due to large intestine absorption.
aztreonam	Swabb	mgm	500	0.103	1.6	0.3	0.0193125	3	5	165	5.5	0.011	0.0112166	0.011	0.00555556	435	C	-3.07	1.8	S	H	pGp	0.0065	-1	Beta lactam that is not orally absorbed - has higher than predicted absorption at early times which is consistent with most absorption occuring in acidic first part of intestine.
benperidol	Seiler	μgm	6000	0.628	1.4	1	0.448571	3	18	40	2843	0.473833	0.859283	1	2.08333	381	U	3.91	4.17	S	L	N	-1	-1	Assume 100% absorption. Relatively low solubility may slow absorption of very hydrophilic drug.
benzydamine	Baldock	μgm	50000	0.161	1.6	1	0.100625	4	20.4	24	48700	0.974	1.08297	1	3.47222	309	B	2.51	9.2	S	H	N	-1	-1
beta methyl digoxin	Boerner	μgm	400	0.329	1.4	0.68	0.1598	2	5	25	285	0.7125	0.848012	0.84	2.8	794	U	1.73		S	H	pGp	0.1	-1	P-glycoprotein substrate. Absorption suggest non-linear kintetics: as luminal concentration falls, Pg efflux slows absorption and net absorption stops by 150 minutes.
betaxolol	Warrington	μgm	10500	0.455	1.8	0.88	0.222444	4	16.8	55.4	9168	0.873143	1.12293	1	1.50421	307	B	0.55	9.38	S	H	N	0.61	-1
Bretylium	Garrett	μgm	117000	0.903	1.6	0.05	0.0282188	3	14	228	29170	0.249316	0.256556	0.18	0.0657895	243	C	-2		S	H	N	0.0077	-1	Subject AA - 31% absorption after 300 minutes which is assumed large intestine. Octanol partition measurments complicated by ion pair formation. Bretyllium has very low lipid bilayer permeability ( less than mannitol).
bromopride	Brodie	μgm	20000	0.824	1.4	0.9	0.529714	3	15	30.6	9814	0.4907	1.04341	1	2.72331	344	B	0.72	9.51	S	H	N	-1	-1
bumetanide	Halazo	μgm	1000	0.21	1.6	0.3	0.039375	4	14	33	800	0.8	0.832791	0.83	2.09596	364	A	-0.5	3.74	S	H	N	-1	-1	Acid - absorption in first part of intestine.
Caffeine	Blanchard	mgm	350	0.075	1.5	1	0.05	4	7	2.4	341	0.974286	1.02556	1	34.7222	194	U	0.07		S	H	N	1.09	-1	Extremely fast absorption!
Carteolol	Ishizaki	μgm	17758	0.368	1	1	0.368	4	18	102	9130	0.514134	0.813504	0.85	0.694444	292	B	-0.7	9.7	T	H	N	-1	-1	Assume long time constant is for permeability Tp.
cefixime	Faulkner	mgm	200	0.0705	1.6	0.59	0.0259969	4	56	112	113	0.565	0.58008	0.59	0.438988	453	C	-2.53	2.1	S	H	pGp	0.012	-1	Beta lactam cephalosporin. Substrate for dipeptide carrier system. Slow Tg suggests peptide transport does not occur in first part of intestine. Absorption continues out to 300 minutes, suggesting absorption in entire small intestine.
chlorpromazine	Yeung	μgm	100000	1.196	1.5	1	0.797333	3	18	70	18440	0.1844	0.909868	1	1.19048	319	B	3.1	9.27	S	L	N	0.2	0.2	Small underestimate of peak concentraton. Low solubility presumably limits rate of absorption.
Cimetidine	Walkenstein	mgm	300	0.572	1.1	0.27	0.1404	3	10	25	175	0.583333	0.67861	1	3.33333	252	B	0.35	6.8	S	H	N	0.0207	0.26	Subject 4. Most subjects have second peak. This subject has minimal one. Do not know if <100% aborption is result of intestinal metabolism. Suggustive evidence in perfused human intestine of metabolism to sulfoxide. I assumed 100% absorption. Cimetidine reduces liver blood flow - thus the lower value used here.
clavulanic acid	Davies	mgm	140	0.198	1.6	0.66	0.081675	4	21	28.3	88.6	0.632857	0.689143	0.7	2.06125	199	C	-2	2.7	S	H	N	-1	-1	Cannot find experimental logD7.4 data. Estimate logD7.4 of < 5.0 from theoretical AlogPS calculation for logP (neutral) = -1.23 and pKa. Assume logD = -2, similar to other charged solutes. May use peptide transport system (but no experimental evidence for this).
clodronate	Villikka	μgm	1600000	0.1162	1.6	0.4	0.02905	2	1	50	22000	0.01375	0.0141614	0.014	0.0233333	245	C	-5		T	H	N	0.0005	-1	Bisphosponate. Poor fit - model markedly understimate long time absorpton. Suggest early relatively high absorption rate may correspond absorption of highly acidic duodenal fluid.
colchicine	Ferron	μgm	1000	0.194	1.6	0.85	0.103062	3	15	49.2	365	0.365	0.40694	0.6	1.01626	399	U	1.03	1.85	S	H	pGp	-1	-1	p-Glycoprotein mediated efflux. Presumably stops net absorption at long times when luminal concentration falls.
cotinine	De Schepper	μgm	20000	0.0583	1.6	0.88	0.032065	4	14	9.18	20470	1.0235	1.05741	1	9.07771	176	U	0.32	4.44	S	H	N	-1	-1	Large range of reported logD7.4 values. Used the average logP from ALOGPS calculation.
Delorazepam	Bareggi	μgm	1000	0.0068	1.5	1	0.00453333	2	13.6	17.4	1365	1.365	1.37122	1	4.78927	305	U	3.15		S	H	N	-1	-1	Data for one subject (also called Chlordesmethyldiazepam)
denaverine	Staab	μgm	50000	0.45	1.6	1	0.28125	4	21	45.76	15930	0.3186	0.44327	0.5	0.910548	383	B	4.8	8.1	S	L	N	-1	-1	Absorption may be solubility limited.
digoxin	Greenblatt	μgm	750	0.056	1.4	0.3	0.012	3	10	39.5	431	0.574667	0.581646	0.58	1.22363	780	U	1.26		S	H	pGp	0.0259	-1	P-glycoprotein substrate. Absorption suggest non-linear kintetics: as luminal concentration falls, pGp efflux slows absorption and net absorption stops by 150 minutes.
diltiazem	Ochs	μgm	120000	0.95	1.6	1	0.59375	3	10	25	51500	0.429167	1.05641	1	3.33333	414	B	2.2	7.7	S	H	N	0.42	-1
diphenhydramine	Madan	μgm	100	0.413	1.4	0.98	0.2891	2	21	101	36.8	0.368	0.517654	1	0.825083	255	B	1	8.98	S	H	N	0.14	-1	Assume 100% absorption (e.g.significant intestinal metabolism) based on total plasma radioactivity. Weak base - absorption only in terminal small intestine.
domperidone	Heykants	μgm	60000	0.704	1.4	1	0.502857	4	15	8	11090	0.184833	0.371791	1	10.4167	425	B	3.3	7.9	S	H	N	0.032	-1
famotidine	Kroemer	μgm	40000	0.302	1.6	0.29	0.0547375	4	59	89	13840	0.346	0.366036	0.37	0.346442	337	B	-1	6.88	T	H	N	0.01	-1	Tablet used because assume that absorption is slow compared to dissolution.
fenflumizole	Vinge	μgm	35000	0.546	1.4	1	0.39	3	14.5	48	20684	0.590971	0.968806	1	1.73611	392	U	4.5		S	I	N	-1	-1	Could not find experimental logD and solubility data. Theoretical (using AlogPS site) - very large logD and low solubility.
flecainide	Hage	μgm	50000	0.257	1.6	0.75	0.120469	4	21	25	49680	0.9936	1.12969	1	3.33333	414	B	1	9.53	S	H	N	0.38	-1	Subject PM4
fluvastatin	Tse	μgm	10000	1.107	1.5	1	0.738	3	12.4	25	2839	0.2839	1.08359	1	3.33333	411	A	1	4.3	S	H	N	0.46	-1	Underestimate first time point. Uncertain which time constant is intestinal permeability .
furosemide	Waller	mgm	40	0.0919	1.5	0.23	0.0140913	3	10	33	24.26	0.6065	0.615169	0.61	1.5404	330	A	-1.2	3.9	S	H	N	0.03	0.05	Small underestimate of long time data
ganciclovir	Jung et. al.	mgm	1000	0.234	1.6	0.05	0.0073125	3	21	151	44.37	0.04437	0.0446968	0.038	0.0209713	255	U	-2		T	H	N	0.027	-1	About 15% absorbed after 300 minutes (assume this is large intestinal absorption.
glipizide	Wahlin-Boll	nm	5620	0.0618	1.6	0.97	0.0374662	3	14	25	5972	1.06263	1.104	1	3.33333	445	A	0.4	5.9	S	H	N	0.06	-1	First data point (concentration at 30 min) significantly greater than predicted by model - consistent with high absorption in first (acid pH) region of small intestine.
Haloperidol	Holley	μgm	34650	0.668	1.6	1	0.4175	1	14	52.6	35900	1.03608	1.77867	1	1.58428	356	B	3	8.66	S	L	N	0.13	-1	Poor fit to tail of absorption curve. Overestimates total absorption. Possibility solubility problem - very low for pH >= 7.0.
hydrocortisone	Toothaker	μgm	5000	0.214	1.4	1	0.152857	4	10	26.7	3656	0.7312	0.863137	1	3.1211	362	U	1.61		S	H	N	0.34	-1	Note: oral and IV data from different papers and subjects, same lab.
imatinib	Peng	μgm	400000	0.216	1.6	0.7	0.0945	4	14	127	392000	0.98	1.08227	0.9	0.590551	493	B	0.8	7.8	S	H	N	0.35	-1	10% absorption occurs after 300 minutes which is assumed from large intestine.
Irbesartan	Vachharajani	μgm	50000	0.158	1.6	1	0.09875	3	10	34.8	64950	1.299	1.44133	1	2.39464	428	U	2.4	4.5	S	H	N	0.12	-1
ketanserin	Heykants	μgm	40000	0.556	1.2	1	0.463333	4	9.15	7.2	18800	0.47	0.875776	1	11.5741	395	B	2.88	7.5	S	H	N	-1	-1
Labetolol	Daneshmend	μgm	200000	1.43	2	1	0.715	2	21	20	53700	0.2685	0.942105	1	4.16667	328	B	1.09	9.38	T	H	N	0.17	-1	Poor fit to early time data . Fasting subjects. Actually both base (pKa = 9.38) and acid (pKa = 7.44). Not a beta blocker, but somewhat similar structure.
Lamivudine	Yuen	μgm	100000	0.409	1.4	0.3	0.0876429	4	12	49	90124	0.90124	0.987815	1	1.70068	229	U	-1.1		S	H	OCT	0.01	-1	High permeability with low log P consistent with nucleoside transporter.
Levacetylmethadol	Walsh	μgm	20000	0.407	1.4	0.9	0.261643	3	21	89.1	11530	0.5765	0.780787	0.8	0.748223	353	B	2.04	8.45	S	H	N	-1	-1	Uncertain if 100% absorption.
lignocaine	Perucca	μm	3262	0.826	1.3	1	0.635385	4	10	27	1094	0.335377	0.919811	1	3.08642	234	B	1.6	8.05	S	H	N	-1	-1
mebendazole	Dawson	dpm	82500	1.502	2	1	0.751	3	14	28.6	25470	0.308727	1.23987	1	2.91375	295	U	2.28	3.5	S	H	N	-1	-1	Very low solubility. Tracer dose so solubility is not a concern. pKa = 3.5 so uncharged at all intestinal pH. Permeability lower than expected for this high logD.
medroxalol	Keeley	μgm	100000	1.266	2	1	0.633	2	10	22	73000	0.73	1.9891	1	3.78788	372	B	0.5	9.52	S	H	N	-1	-1
meloxicam	Schmid	mgm	30	0.0095	1.4	1	0.00678571	4	10	41	30.7	1.02333	1.03032	1	2.03252	351	A	0.07	4.18	S	H	N	0.19	-1	From Ref: log D pH 5 = 1.91, log D pH 6 = 1.01 - explains the relatively high absorption.
Metformin	Pentikainen	μgm	500	0.469	1.4	0	0	4	18	202	321	0.642	0.642	0.5	0.206271	130	C	-3.4		T	H	N	0.011	-1	Subject SR. Paracellular? 22% absorption after 300 minutes - assumed large intestinal absorption.
Methadone	Dale	μgm	8940	0.067	1.6	1	0.041875	3	28	36	7855	0.878635	0.917036	1	2.31481	309	B	1.5	8.25	S	H	N	0.077	-1	Just fair fit to early data.
metoclopramide	Wright	μgm	20000	0.378	1.4	0.7	0.189	2	14	23	22030	1.1015	1.3582	1	3.62319	300	B	0.6	9.54	S	H	N	0.22	-1
metoprolol	Sandberg	μgm	290000	0.906	1.5	0.9	0.5436	3	14	57	178000	0.613793	1.34486	1	1.46199	267	B	-0.05	9.56	S	H	N	0.25	1.34	Underestimates the long time absorption.
midodrine	Grobecker	μgm	2500	1.813	1.8	0.5	0.503611	3	9.6	15	942	0.3768	0.759082	1	5.55556	254	B	-1.19	7.96	S	H	Pep	-1	-1	Substrate for dipeptide carrier system. logD7.4 calculated from pKa and theoretical ave ALOGPS theortical calculation. Estimate of fractional liver clearance (=0.5) - no experimental clearance data.
Morphine	Baille	μgm	8530	1.28	1.7	0.95	0.715294	3	33	4	2285	0.267878	0.940894	1	20.8333	285	B	0	7.93	S	H	N	0.026	-1	Only fair fit to early time data.
Morphine-6-G	Penson	nm	44000	0.157	1.6	0	0	4	15	330	1149	0.0261136	0.0261136	0.017	0.00429293	461	B	-2.4	8.22	S	H	N	-1	-1	Two peaks - second peak result of hydrolysis to morphine in large intestine - avoided by only using data out to 360 minutes. 35% of absorption after 300 minutes - assumed large intestinal.
nefopam	Aymard	μgm	20000	0.323	1.4	1	0.230714	4	21	54.7	7310	0.3655	0.475116	0.5	0.761731	253	B	1.42	8.98	S	H	N	-1	-1	Not clear if only 50% absorption is real - or maybe some intestinal metabolism.
Nevirapine	Lamson	μgm	200000	0.0227	1.4	1	0.0162143	3	21	68	192300	0.9615	0.977347	1	1.22549	266	U	1.8		S	H	N	0.3	-1	Permeability consistent with logD. Not a nucleoside.
nitrendipine	Mikus	μgm	20000	1.364	1.8	1	0.757778	4	15.3	26	5381	0.26905	1.11076	1	3.20513	360	U	0.97		S	H	N	0.17	-1	Interesting neutral molecule.
omeprazole	Andersson	μm	116	0.656	1.6	1	0.41	4	11.5	2.23	80.3	0.692241	1.17329	1	37.3692	345	B	2.23	7.1	S	H	N	0.5	-1	Note: oral dose in bicarbonate solution because acid denatures omeprazole. This explains rapid absorption of basic drug - although with pKa = 7.1 the effect should be small.
ondansetron	Hsyu	μgm	8000	0.386	1.6	1	0.24125	4	10	27.6	6430	0.80375	1.05931	1	3.01932	293	B	1.87	7.4	S	H	N	0.183	-1
oxprenolol	Kendall	μgm	80000	0.179	1	1	0.179	3	8	12	32500	0.40625	0.494823	0.5	3.47222	265	B	0.1	9.47	S	H	N	0.61	-1	Small overestimate of long time tail. Assumed beta blocker produces large decrease in liver blood flow.
pancopride	Dewland	μgm	20000	0.429	1.4	0.87	0.266593	4	7	28	13640	0.682	0.929906	1	2.97619	349	B	1.1	8.98	S	H	N	-1	-1	No experimental pKa or log D data. - Theoretical Sparc pKa = 8.98, average neutral logP = 2.7 - corresponds to logD7.4 = 1.1
Pindolol	Gugler	mgm	5000	0.46	1	0.6	0.276	2	20	50	5620	1.124	1.55249	1	1.66667	248	B	-0.25	9.25	T	H	N	0.47	-1	Not sensitive to gastric emptying time constant - cannot determine whether gastric emptying or intestinal absorption is rate limiting for this tablet.
promethazine	Taylor	μgm	25000	1.73	2	1	0.865	2	14	137	4640	0.1856	1.37481	1	0.608273	284	B	2.85	9.1	S	L	N	0.43	-1	Poor fit to early time data. Data for one volunteer - GL . Low solubility presumably limits rate of absorption.
Propranolol	Olanoff	μgm	80000	0.974	1.3	1	0.749231	3	31	21	18060	0.22575	0.90023	1	3.96825	259	B	1.2	9.42	C	H	N	0.83	2.9	Fasting. Simultaneous data. Because given as gelatin capsule, I assumed that slower T was gastric emptying. Assumed beta blocker produces large decrease in liver blood flow.
quinidine	Ueda	mgm	219	0.452	1.6	0.82	0.23165	4	15	18	205	0.936073	1.21829	1	4.62963	324	B	1.8	8.56	S	H	N	0.26	-1	Subject 4
risedronate	Mitchell	μgm	30000	0.168	1.6	0.13	0.01365	4	14	79.4	225.3	0.00751	0.00761393	0.0076	0.00797649	283	C	-2.8		T	H	N	-1	-1	Bisphosphonate. No significant absorption after 300 minutes, thus no intestinal absorption.
roquinimex	Strandgarden	μm	16.2	0.00417	1.6	1	0.00260625	3	12.2	4.2	15.9	0.981481	0.984046	1	19.8413	308	A	-1	4.2	S	H	N	-1	-1	log D and pKa personal commuication from Maria Ekblad, Head Pharmacokinetics and Bioanaysis, Active Biotech "Indeed, Roquinimex prevails as the anion at pH 7.4 but the negative charge of the molecule is very effectively delocalised due to different tautomeric forms. This delocalisation of the negative charge results in lower polarity"
salbutamol	Goldstein	μgm	4000	0.444	1	0.36	0.15984	4	19.6	84	1817	0.45425	0.540671	0.6	0.595238	239	B	-1.1	9.3	S	H	N	-1	-1	Assumed beta blocker produces large decrease in liver blood flow.
sinitrodil	Monzani	mgm	40	2.16	2.6	1	0.830769	4	12	25	8.49	0.21225	1.2542	1	3.33333	238	U	1.85		S	H	N	-1	-1	Clearance exceeds hepatic blood flow. According to Monzani (unpublished) this is due to whole blood enzymatic activity. Assume 100% absorbed.
Sotalol	Uematsu	mgm	300	0.1642	1	0.1	0.01642	3	28	139	296	0.986667	1.00314	1	0.59952	272	B	-1.54	9.72	T	H	N	0.042	-1	Small underestmate of peak. Actually both base (pKa = 9.72) and acid (pKa = 8.28).
sulpiride	Bressole	mgm	200	0.164	1.6	0.12	0.0123	3	20	104	20.6	0.103	0.104283	0.1	0.0801282	341	B	-1.15	9.13	S	H	N	0.0033	-1	Subj 5
sumatriptan	Lacey	μgm	200000	1.23	1.4	0.78	0.685286	3	10	134	28374	0.14187	0.45079	0.45	0.279851	294	B	-1.17	9.68	S	H	N	0.0085	-1	Because of very high clearance, the fraction absorbed has strong dependence on assumed liver blood flow.
telmisartan	Stangier	μgm	40000	0.766	1.4	1	0.547143	2	12	158	11200	0.28	0.618297	1	0.527426	514	U	2.41		S	L	N	0.51	-1	Probably solubility limited. Significant, saturable, first pass intestinal metabolims - assume 100% absorbed. Underestimates the slow long long term absorption (large intestine or enterohepatic recirculation).
terbutaline	Borgstrom	nm	22000	0.215	1.6	0.47	0.0631562	4	21	73.7	2480	0.112727	0.120327	0.12	0.135685	225	B	-1.4	8.8	S	H	N	0.0018	0.3	Negative polarized enantiomer. Good example to show small intestinal transit of poorly absorbed drug.
theophyline	Fixley	mgm	260	0.056	1.6	0.9	0.0315	4	10	16.6	272	1.04615	1.08018	1	5.02008	180	B	-0.02	8.6	S	H	N	0.74	-1	Oral "Elixir"
tiapride	Rey	mgm	200	0.532	1.6	0.4	0.133	3	20	62	191	0.955	1.1015	1	1.34409	328	B	-0.8	9.33	S	H	N	-1	-1	Poor fit to 15 and 30 min data - good fit to 45 min and later. Surprisingly - 100% absorption of relatively lipid insoluble drug.
tramadol	Lintz	μgm	100000	0.4711	1.6	1	0.294438	4	18	10	66220	0.6622	0.938542	1	8.33333	263	B	1.13	9.3	S	H	N	0.16	-1	Average of 8 subjects. Assumed longer time constant = gastric emptying. Unlike morphine, tramadol has small or no effect on gastric emptying.
triamcinolone acetonide	Derendorf	μgm	5000	0.621	1.4	1	0.443571	4	10	63.4	1083	0.2166	0.389268	0.4	0.525762	434	U	2.5		S	I	N	-1	-1	Probably solubility limited.
Valproate	Klotz	mgm	600	0.0064	1.5	1	0.00426667	4	10	15	506	0.843333	0.846947	1	5.55556	144	A	0.2	5	S	H	N	0.48	-1	Subject 4 - Best fit for 4 subjects.
valsartan	Flesch	mgm	80	0.0379	1.6	0.71	0.0168181	4	16.8	41.6	33.1	0.41375	0.420828	0.42	0.841346	435	A	-1.35	3.6	S	H	N	0.0071	-1	Good example of weak acid absorbed only in first part of intestine. Absorption nearly complete (=42% of dose) by 125 minutes
verapamil	Somogyi	μgm	40000	1.398	2	0.97	0.67803	3	15	33	13480	0.337	1.04668	1	2.52525	454	B	2.4	8.92	S	H	N	0.68	6.8
xamoterol	Bastain	μgm	200000	0.223	1.6	0.38	0.0529625	4	21	108	6119	0.030595	0.032306	0.03	0.0231481	339	B	-1.5	8.1	S	H	N	0.0019	-1	Could not find experimental pKa - used value from "Sparc" site theoretical calculation.
Xylose	Johnson	mgm	25000	0.103	1.6	0.5	0.0321875	4	14	44	16840	0.6736	0.696003	0.69	1.30682	150	U	-1.98		S	H	Glu	-1	-1	Paracellular and possible small glucose transprot protein component.
yohimbine	Guthrie	μgm	9070	0.197	1.4	1	0.140714	4	14	9.59	7267	0.801213	0.932417	1	8.68961	354	B	2.12	7.13	S	H	N	0.154	-1	Subject 2.
